# Supplementary material for: Combined Exposure to Multiple Endocrine Disruptors and Uterine Leiomyomata and Endometriosis in US Women
Source: Front Endocrinol (Lausanne). 2021 Aug 20;12:726876. doi: 10.3389/fendo.2021.726876 (PMC8418539; doi:10.3389/fendo.2021.726876)
Supplement: Supplementary file 2 [file DataSheet_2.zip]

Archive with 3 entries (2 files):
- code/BKMR_code.R
- code/WQS_code.R
- code/
