# Supplementary material for: Combined Exposure to Multiple Endocrine Disruptors and Uterine Leiomyomata and Endometriosis in US Women
Source: Front Endocrinol (Lausanne). 2021 Aug 20;12:726876. doi: 10.3389/fendo.2021.726876 (PMC8418539; doi:10.3389/fendo.2021.726876)
Supplement: Supplementary file 2 [file DataSheet_2.zip › code/BKMR_code.R]

library(bkmr)
#data<-read.csv("bkmi_file.csv",sep=",",header=T,row.names = 1)
y1=drop(data$uterine_leiomyomata)
y2=drop(data$endometriosis)
covar<-data[,3:11]
expos<-data[,12:21]
expos_scale<-scale(expos)
knots50 <- fields::cover.design(expos, nd = 50)$design
covar<-as.matrix(covar)

set.seed(2187)
fitkm_hier1 <- kmbayes(y = y1, Z = expos, X= covar, iter = 50000, family = "binomial", varsel = TRUE, groups = c(1,1,1,1,1,1,2,3,3,3),verbose = FALSE,est.h =TRUE,knots=knots50)

set.seed(2187)
fitkm_hier2 <- kmbayes(y = y2, Z = expos, X= covar, iter = 50000, family = "binomial", varsel = TRUE, groups = c(1,1,1,1,1,1,2,3,3,3),verbose = FALSE,est.h =TRUE,knots=knots50)

ExtractPIPs(fitkm_hier1)

####Plot the predictor-response function (univariate exposure-response)
pred.resp.univar1 <- PredictorResponseUnivar(fit = fitkm_hier1)
library(ggplot2)
ggplot(pred.resp.univar1, aes(z, est, ymin = est - 1.96*se, ymax = est + 1.96*se)) + 
  geom_smooth(stat = "identity") + 
  facet_wrap(~ variable) +
  ylab("h(z)")

####Plot the predictor-response function (bivarate exposure-response)
pred.resp.bivar1 <- PredictorResponseBivar(fit = fitkm_hier1, min.plot.dist = 1)

ggplot(pred.resp.bivar1, aes(z1, z2, fill = est)) + 
  geom_raster() + 
  facet_grid(variable2 ~ variable1) +
  scale_fill_gradientn(colours=c("#0000FFFF","#FFFFFFFF","#FF0000FF")) +
  xlab("expos1") +
  ylab("expos2") +
  ggtitle("h(expos1, expos2)")

covar<-as.matrix(covar)
####plot the overall risk summaries
risks.overall1 <- OverallRiskSummaries(fit = fitkm_hier1, y = y1, Z = expos, X = covar,qs = seq(0.25, 0.75, by = 0.05),q.fixed = 0.5, method = "exact")
ggplot(risks.overall1, aes(quantile, est, ymin = est - 1.96*sd, ymax = est + 1.96*sd)) + 
  geom_pointrange()
