# Supplementary material for: Combined Exposure to Multiple Endocrine Disruptors and Uterine Leiomyomata and Endometriosis in US Women
Source: Front Endocrinol (Lausanne). 2021 Aug 20;12:726876. doi: 10.3389/fendo.2021.726876 (PMC8418539; doi:10.3389/fendo.2021.726876)
Supplement: Supplementary file 2 [file DataSheet_2.zip › code/WQS_code.R]

library(gWQS)
data<-read.table("WQS_data.csv",header=T,row.names=1,sep=",")
data$Ethnicity<-factor(data$Ethnicity)
data$Pregnant_status<-factor(data$Pregnant_status)
data$ovary_removed<-factor(data$ovary_removed)
data$female_hormones<-factor(data$female_hormones)
data$BMI_group<-factor(data$BMI_group)
exposure_value<-c("MBP","MEP","MEHP","MBZP","MCPP","MIBP","Equol","Cd","Pb","Hg")

##Fully adjusted
results1 = gwqs(uterine_leiomyomata ~ wqs+Age+Ethnicity+Pregnant_status+ovary_removed+female_hormones+BMI_group2+Creatinine+Menopause, mix_name =exposure_value, data =data, q = 3, validation = 0,b = 10000, b1_pos = TRUE, b1_constr = FALSE, family = binomial, seed =2187)
results2 = gwqs(endometriosis ~ wqs+Age+Ethnicity+Pregnant_status+ovary_removed+female_hormones+BMI_group2+Creatinine+Menopause, mix_name =exposure_value, data =data, q = 3, validation = 0,b = 10000, b1_pos = TRUE, b1_constr = FALSE, family = binomial, seed =2187)

results1$final_weights
